# Supplementary material for: Whole genome sequencing identifies structural variants contributing to hematologic traits in the NHLBI TOPMed program
Source: Nat Commun. 2022 Dec 8;13:7592. doi: 10.1038/s41467-022-35354-7 (PMC9732337; doi:10.1038/s41467-022-35354-7)
Supplement: Supplementary file 3 — Supplementary Data 1 [file 41467_2022_35354_MOESM3_ESM.xlsx]

## Sheet: Supplementary Data 1
TOPMed study	Amish	Asian	African	Hispanic	European	Total per study
ARIC	0	0	227	0	3490	3717
Amish	1090	0	0	0	0	1090
BioMe	0	481	2390	3127	3104	9102
CARDIA	0	0	1325	0	1641	2966
CHS	0	1	689	12	2776	3478
COPDGene	0	0	1637	3	3955	5595
FHS	0	1	3	1	2755	2760
GeneSTAR	0	0	655	0	839	1494
HCHS_SOL	0	0	15	3789	20	3824
JHS	0	0	3329	0	0	3329
MESA	0	27	645	729	1115	2516
WHI	0	205	1415	271	8913	10804
Total per ancestry	1090	715	12330	7932	28608	50675
