# Supplementary material for: Whole genome sequencing identifies structural variants contributing to hematologic traits in the NHLBI TOPMed program
Source: Nat Commun. 2022 Dec 8;13:7592. doi: 10.1038/s41467-022-35354-7 (PMC9732337; doi:10.1038/s41467-022-35354-7)
Supplement: Supplementary file 4 — Supplementary Data 2 [file 41467_2022_35354_MOESM4_ESM.xlsx]

## Sheet: Supplementary Data 2
																									Replication Cohort
																	deCODE Iceland					UKBB-BI (British-Irish)					UKBB-AF (African)					UKBB-SA (South Asian)
Gene(s)	Locus	Genomic_coordinates	SV_type	Length_(bp)	TOPMed_allele_frequency	African/African_American	Asian	Latino/Admixed_American	European	Significant_Trait	Effect_Estimate	Effect_Estimate_SE	P-value	Cohort(s) with significant replication result	P-value	Event Type	Allele frequency	Overlap %	Overlap in SV size	P-value	Event Type	Allele frequency	Overlap %	Overlap in SV size	P-value	Event Type	Allele frequency	Overlap %	Overlap in SV size	P-value	Event Type	Allele frequency	Overlap %	Overlap in SV size
-	2p11.2	2:88832769-88860930	DEL	28161	0.000197586	4.06e-05	0	0	0.000298	Lymphocytes	1.878	0.31	1.36e-09	-	-	-	-	-	-	-	-	-	-	-	-	-	-	-	-	-	-	-	-	-
-	-	-	-	-	-	-	-	-	-	White blood cells	2.813	0.426	3.84e-11	-	-	-	-	-	-	-	-	-	-	-	-	-	-	-	-	-	-	-	-	-
RAB7A	3q21.3	3:128661478-128696049	DUP	34571	0.085	0.022	0.031	0.065	0.119	Monocyte_proportional	-0.002	0	4.77e-08	deCODE Iceland;UKBB-BI (British-Irish)	4.6789e-37	DEL	0.158132	0.684831655675	0.722224	3.8608e-75	DUP	0.136006	0.996587	0.996587	NS	-	-	-	-	NS	-	-	-	-
SRPRB/TF/TOPBP1	3q22.1	3:133621201-133784900	DUP	163699	0.208376	0.14112	0.307598	0.19998	0.235723	Total iron binding capacity	20.809	2.209	4.56e-21	-	-	-	-	-	-	-	-	-	-	-	-	-	-	-	-	-	-	-	-	-
-	-	-	-	-	-	-	-	-	-	Unsaturated iron binding capacity	19.298	2.553	4.09e-14	-	-	-	-	-	-	-	-	-	-	-	-	-	-	-	-	-	-	-	-	-
C3orf36/LINC02000/RAB6B/SLCO2A1/SRPRB/TF	3q22.1-q22.2	3:133786201-134102300	DUP	1447	0.271716	0.207392	0.357576	0.267001	0.291761	Total iron binding capacity	17.804	2.324	1.84e-14	deCODE Iceland	0	DEL	0.272746	0.000120215121797	0.909468	-	-	-	-	-	-	-	-	-	-	-	-	-	-	-
-	-	-	-	-	-	-	-	-	-	Unsaturated iron binding capacity	19.463	2.687	4.35e-13	deCODE Iceland	3.0613e-13	-	-	-	-	-	-	-	-	-	-	-	-	-	-	-	-	-	-	-
PSORS1C1	6p21.33	6:31132409-31132465	DEL	56	0.085487	0.0485571	0.0746706	0.103192	0.0935348	Lymphocytes	0.075	0.012	2.01e-09	deCODE Iceland;UKBB-BI (British-Irish)	1.9721e-06	DEL	0.0529141	0.95	0.946429	4.4178e-97	DEL	0.0683282	0.912281	0.946429	NS	-	-	-	-	NS	-	-	-	-
-	6p21.32	6:32591559-32591660	DEL	101	0.264441	0.167288	0.28125	0.292572	0.292642	White blood cells	0.092	0.015	1.25e-09	deCODE Iceland;UKBB-BI (British-Irish)	3.5291e-22	DEL	0.140005	0	0.272237	1.0903e-68	DEL	0.145083	0	0.297935	NS	-	-	-	-	NS	-	-	-	-
-	6p21.1	6:41897089-41897626	DEL	537	0.183157	0.0787344	0.209208	0.151005	0.234944	Mean corpuscular hemoglobin	-0.187	0.022	1.28e-17	deCODE Iceland;UKBB-BI (British-Irish)	1.3463e-123	DEL	0.245311	0.898577	0.957219	3.37e-264	DEL	0.26261	0.898577	0.957219	NS	-	-	-	-	2.303e-05	DEL	0.15743	0.898577	0.957219
-	-	-	-	-	-	-	-	-	-	Mean corpuscular volume	-0.595	0.055	3.04e-27	deCODE Iceland;UKBB-BI (British-Irish)	1.7119e-153	DEL	0.245311	0.898577	0.957219	0	DEL	0.26261	0.898577	0.957219	NS	-	-	-	-	3.8617e-05	DEL	0.15743	0.898577	0.957219
-	-	-	-	-	-	-	-	-	-	Red blood cells	0.033	0.005	1.57e-12	deCODE Iceland;UKBB-BI (British-Irish)	2.1194e-52	DEL	0.245311	0.898577	0.957219	2.9875e-137	DEL	0.26261	0.898577	0.957219	NS	-	-	-	-	1.5529e-06	DEL	0.15743	0.898577	0.957219
CCND3	6p21.1	6:41985574-41988887	DEL	3313	0.0070031	0.00224003	0.0014556	0.00688938	0.00951502	Mean corpuscular volume	1.556	0.256	1.16e-09	deCODE Iceland;UKBB-BI (British-Irish)	1.6133e-30	DEL	0.0035905	0.97566	0.98367	4.9947e-235	DEL	0.0101605	0.978447	0.978441	NS	-	-	-	-	NS	-	-	-	-
-	6p23.3	6:134878573-134878641	DUP	68	0.0440072	0.0717816	0.0298805	0.0374289	0.0356489	Mean corpuscular hemoglobin	-0.254	0.046	4.23e-08	UKBB-BI (British-Irish)	-	-	-	-	-	2.1056e-116	DUP	0.0567532	0	-	NS	-	-	-	-	NS	-	-	-	-
-	9q22.1	9:88923551-88924152	DEL	601	0.0340365	0.117202	0.000708	0.0323431	0.000731	Monocytes	-0.029	0.004	2.2e-11	UKBB-AF (African)	NS	-	-	-	-	NS	-	-	-	-	2.111e-20	DEL	0.000101098	0.936877	0.938436	NS	NS	NS	NS	NS
-	-	-	-	-	-	-	-	-	-	Monocyte proportion	-0.00400966	-0.00400966	1.07159e-12	UKBB-AF (African)	NS	-	-	-	-	NS	-	-	-	-	1.3285e-20	DEL	0.000101098	0.936877	0.938436	NS	-	-	-	-
ATXN2	12q24.12	12:111538485-111542205	DEL	3720	0.0677247	0.0161042	0.020979	0.0578257	0.0920358	Platelets	-6.063	0.82	1.4e-13	deCODE Iceland;UKBB-BI (British-Irish)	2.4261e-29	DEL	0.0991948	0.999731	1	2.5364e-135	DEL	0.0951292	0.999731	1	NS	-	-	-	-	-	-	-	-	-
ATXN2	12q24.12	12:111542097-111542205	INV	108	0.0620577	0.0148333	0.0207439	0.053539	0.0846284	Platelets	-6.371	0.911	2.65e-12	deCODE Iceland	2.9563e-29	DEL	0.0991858	0	0.367347	-	-	-	-	-	-	-	-	-	-	-	-	-	-	-
-	14q32.33	14:105863184-105897962	DEL	34778	0.000223896	4.16e-05	0	0	0.000343	Lymphocytes	2.037	0.256	1.87e-15	UKBB-BI (British-Irish)	NS	-	-	-	-	4.4586e-05	DEL	1.23973e-06	0.376694	0.376687	-	-	-	-	-	-	-	-	-	-
-	-	-	-	-	-	-	-	-	-	Lymphocyte proportion	0.227658	0.0298679	2.4945e-14	UKBB-BI (British-Irish)	NS	-	-	-	-	7.8419e-05	DEL	1.23973e-06	0.376694	0.376687	-	-	-	-	-	-	-	-	-	-
-	-	-	-	-	-	-	-	-	-	Neutrophils proportion	-0.222381	0.0344514	1.08e-10	-	NS	-	-	-	-	0.0013083	DEL	1.23973e-06	0.376694	0.376687	-	-	-	-	-	-	-	-	-	-
-	14q32.33	14:105864247-105902650	DEL	38403	7.96e-05	0	0	0	0.000141	White blood cells	3.115	0.483	1.15e-10	UKBB-BI (British-Irish)	NS	-	-	-	-	8.5922e-05	DEL	1.23973e-06	0.415956	0.41595	-	-	-	-	-	-	-	-	-	-
HBA1/HBQ1/HBA2	16p13.3	16:165396-184701	DEL	19305	5.95e-05	0	0.00351617	6.32e-05	0	Mean corpuscular hemoglobin	-6.57	0.865	3.12e-14	UKBB-AF (African)	-	-	-	-	-	-	-	-	-	-	0.00043354	DEL	0.00791002	0	0.547837	-	-	-	-	-
-	-	-	-	-	-	-	-	-	-	Mean corpuscular volume	-16.599	2.305	5.97e-13	UKBB-AF (African)	-	-	-	-	-	-	-	-	-	-	0.00011134	DEL	0.00791002	0	0.547837	-	-	-	-	-
-	-	-	-	-	-	-	-	-	-	Red blood cells	1.437	0.189	3.02e-14	-	-	-	-	-	-	-	-	-	-	-	NS	-	-	-	-	-	-	-	-	-
HBA1/HBA2/HBQ1	16p13.3	16:172001-177200	DEL	5199	0.0570811	0.175656	0.0301966	0.0598258	0.00808003	Hematocrit	-0.485	0.054	2.65e-19	-	-	-	-	-	-	NS	-	-	-	-	NS	-	-	-	-	NS	-	-	-	-
-	-	-	-	-	-	-	-	-	-	Hemoglobin	-0.437	0.018	5.06e-127	UKBB-AF (African)	-	-	-	-	-	NS	-	-	-	-	2.1769e-07	DEL	0.345449	0.677307692308	0.733217926524	0.001098	DUP		0.671923	0.733218
-	-	-	-	-	-	-	-	-	-	Mean corpuscular hemoglobin	-2.668	0.038	5E-324	UKBB-AF (African)	-	-	-	-	-	NS	-	-	-	-	2.3327e-24	DEL	0.345449	0.677307692308	0.733217926524
-	-	-	-	-	-	-	-	-	-	Mean corpuscular hemoglobin concentration	-0.701	0.015	5E-324	UKBB-AF (African)	-	-	-	-	-	NS	-	-	-	-	2.0706e-13	DEL	0.345449	0.677307692308	0.733217926524
-	-	-	-	-	-	-	-	-	-	Mean corpuscular volume	-6.276	0.099	5E-324	UKBB-AF (African)	-	-	-	-	-	NS	-	-	-	-	1.81e-21	DEL	0.345449	0.677307692308	0.733217926524
-	-	-	-	-	-	-	-	-	-	Red blood cells	0.296	0.008	5E-324	UKBB-AF (African)	-	-	-	-	-	NS	-	-	-	-	6.4357e-09	DEL	0.345449	0.677307692308	0.733217926524
-	-	-	-	-	-	-	-	-	-	Red cell width	0.545	0.03	1.19e-73	UKBB-AF (African)	-	-	-	-	-	NS	-	-	-	-	0.0022571	DEL	0.345449	0.677307692308	0.733217926524
-	-	-	-	-	-	-	-	-	-	Mean platelet volume	0.118	0.021	1.6e-08	UKBB-AF (African)	-	-	-	-	-	NS	-	-	-	-	NS	-	-	-	-
FAM234A	16p13.3	16:246437-249971	DEL	3534	0.00553139	0.0187721	0.000739	0.00546844	7.54e-05	Mean corpuscular hemoglobin	-0.788	0.12	4.9e-11	UKBB-SA (South-Asian)	-	-	-	-	-	NS	-	-	-	-	-	-	-	-	-	0.0046282	DEL	0.00369738	0	0.891624
-	-	-	-	-	-	-	-	-	-	Mean corpuscular volume	-1.917	0.31	6.07e-10	UKBB-SA (South-Asian)	-	-	-	-	-	NS	-	-	-	-	-	-	-	-	-	0.00088614	DEL	0.00369738	0	0.891624
CAPN15	16p13.3	16:550075-550141	DEL	66	0.0251462	0.116285	0.000705	0.0195503	0.000339	Mean corpuscular hemoglobin	-0.374	0.063	2.92e-09	deCODE Iceland;UKBB-AF (African)	6.9179e-08	INS	0.359826	0	0.878788	NS	-	-	-	-	7.3372e-11	DEL	0.285449	1	1	NS	-	-	-	-
-	-	-	-	-	-	-	-	-	-	Mean corpuscular volume	-0.929	0.162	8.74e-09	deCODE Iceland;UKBB-AF (African)	1.0339e-06	INS	0.359826	0	0.878788	NS	-	-	-	-	3.5379e-09	DEL	0.285449	1	1	NS	-	-	-	-
KCNJ18	17p11.2	17:21659501-21795800	DUP	136299	0.510545	0.51926	0.509407	0.508015	0.507886	Lymphocyte proportion	0.021995	0.00352451	4.36e-10	-	NS	-	-	-	-	NS	-	-	-	-	0.046561	DEL	0.237096	0.23757	0.476593	NS	-	-	-	-
-	-	-	-	-	-	-	-	-	-	Neutrophils proportion	-0.0248072	0.00396421	3.9e-10	-	NS	-	-	-	-	NS	-	-	-	-	0.047724	DEL	0.293695	0.250404	0.476762	NS	-	-	-	-
-	18p11.22	18:9621931-9622237	DEL	306	0.790579	0.83861	0.921248	0.765723	0.769637	Mean platelet volume	-0.079	0.014	9.32e-09	deCODE Iceland;UKBB-BI (British-Irish)	1.0149e-21	DEL	0.79014	1	1	1.5443e-57	DEL	0.738737	1	1	0.071134	DEL	0.820307	1	1	0.0051899	DEL	0.827197	1	1
TMPRSS6	22q12.3	22:37067818-37067888	DUP	70	0.3468	0.48293	0.322612	0.324385	0.300951	Hemoglobin	0.059	0.01	1.62e-08	deCODE Iceland;UKBB-BI (British-Irish)	3.4814e-40	INS	0.38126	0.816901	0.828571	2.8586e-71	INS	0.192115	0	0.429448	0.91685	INS	0.192115	0	0.429448	0.00087981	INS	0.192115	0	0.429448
