# Supplementary material for: Whole genome sequencing identifies structural variants contributing to hematologic traits in the NHLBI TOPMed program
Source: Nat Commun. 2022 Dec 8;13:7592. doi: 10.1038/s41467-022-35354-7 (PMC9732337; doi:10.1038/s41467-022-35354-7)
Supplement: Supplementary file 5 — Supplementary Data 3 [file 41467_2022_35354_MOESM5_ESM.xlsx]

## Sheet: Supplementary Data 3
SV position	Gene(s)	SV type	Length	Location	TOPMed Allele frequency	Repetitive elements	FIREs (Fetal and Adult Brain)	FIREs (tissue/cell specific information)	TAD boundary overlap	Super Interactive Promoters (SIPs)	ENCODE cCREs	Promoter capture Hi-C promoter gene(s)	Promoter capture Hi-C interacted gene	Monocyte Hi-C interacted gene
2:88832769-88860930	-	DEL	28161	intergenic	0.000213	-	-	-	-	-	dELS; dELS,CTCF-bound; pELS; pELS,CTCF-bound; PLS	-	AC104134.2, RPIA, RNU6-1007P, TEX37	-
3:128661478-128696049	RPN1/RAB7A	DUP	34571	RPN1 intron1-RAB7A	0.085235	L1M4/AluSx, AluSq2	FB, AB	-	Liver, Mesenchymal Stem Cell	-	pELS, pELS,CTCF-bound, PLS,CTCF-bound	RPN1	ACAD9, CNBP, RAB43, RP11-723O4.2;RP11-723O4.3;RP11-723O4.9, EFCAB12, HMCES, RAB7A	RAB7A,ACAD9,COPG1,TMCC1,RPN1,RPN1,RPN1,RAB7A,RAB7A,RAB7A,ACAD9,ACAD9,ACAD9,EFCC1,GP9,RAB43,RAB43,ISY1
3:133621201-133784900	SRPRB/TF/TOPBP1	DUP	163699	multiple genes	0.208376	AluJr4, SVA_F	FB, AB	Liver, hESC, Neural Progenitor Cell	hESC, Liver, Neural Progenitor Cell	TOPBP1, TFP1: nCD4, MacMon, Neu_SIPs, Ery	dELS; dELS,CTCF-bound; pELS,CTCF-bound; PLS,CTCF-bound	TFP1;TOPBP1; RNU6-678P; TF	ACAD11;UBA5, ACKR4, ANAPC13;CEP63, ATP13A4;OPA1;RP11-175P19.2, BFSP2, BFSP2-AS1, C3orf36, CDV3, CPNE4, DHFRL1;NSUN3, DNAJC13, MRPL3, MSL2, NPHP3-AS1;NPHP3, PDCD10;SERPINI1, PIK3R4, RAB6B, RNU6-1174P, RNU6-678P, RP11-402L6.1, RP11-469L4.1;TMEM108, RYK, SLCO2A1, SRPRB, TFP1;TOPBP1, U8, UBA5	ACKR4,ACAD11|UBA5,ACAD11,NPHP3-ACAD11|NPHP3,CDV3,TF,SRPRB,RAB6B,C3orf36,RYK,AMOTL2,ANAPC13|CEP63,ACAD11|UBA5,ACAD11,NPHP3-ACAD11|NPHP3,TF,SRPRB,C3orf36,RYK,NPHP3-ACAD11|NPHP3,TOPBP1,SRPRB,NPHP3-ACAD11|NPHP3,TOPBP1,TF,SRPRB,NPHP3-ACAD11|NPHP3,TOPBP1,SRPRB,TOPBP1,TF,NPHP3-ACAD11|NPHP3,TOPBP1,TOPBP1,TF,SRPRB,SRPRB,RAB6B,RAB6B,C3orf36,C3orf36,C3orf36,RYK,ANAPC13|CEP63,DNAJC13,ACAD11|UBA5,ACAD11,NPHP3…
3:133786201-134102300	C3orf36/LINC02000/RAB6B/SLCO2A1/SRPRB/TF	DUP	316099	multiple genes	0.271716	SVA_F, L1MEc	FB, AB	hESC , Left Ventricle, Mesendoderm, Ovary, Right Ventricle, Spleen, Trophoblast-like Cell	hESC, Liver, Mesendoderm, Ovary, Right ventricle, Spleen, Trophoblast-like Cell	RNU6-678P: Ery_C3orf36; ANAPC13;CEP63: MK_C3orf3	CTCF-only,CTCF-bound; dELS; dELS,CTCF-bound; DNase-H3K4me3,CTCF-bound; pELS; pELS,CTCF-bound; PLS; PLS,CTCF-boun	SRPRB; RAB6B; C3orf36; SLCO2A1	ACAD11;UBA5, AMOTL2, ANAPC13;CEP63, ARL13B;RNU6-511P, BFSP2, BFSP2-AS1, C3orf36, CDV3, CEP70, CHCHD6, COPB2;RNU6-736P;RP11-319G6.1, CPNE4, DHFRL1;NSUN3,DNAJC13,FAIM, MRPL3, MSL2, NPHP3-AS1;NPHP3, NUDT16;RP11-933H2.4, PDCD10;SERPINI1, RAB6B, RNU6-1174P, RNU6-678P, RP11-402L6.1, RP11-469L4.1;TMEM108, RYK, SLCO2A1, SRPRB, TF, TFP1;TOPBP1, U8, UBA5	NPHP3-ACAD11|NPHP3,TOPBP1,RAB6B,C3orf36,SLCO2A1,RYK,RYK,ANAPC13|CEP63,NPHP3-ACAD11|NPHP3,TOPBP1,RAB6B,C3orf36,RYK,ANAPC13|CEP63,NPHP3-ACAD11|NPHP3,TOPBP1,RYK,ANAPC13|CEP63,NPHP3-ACAD11|NPHP3,TOPBP1,RYK,NPHP3-ACAD11|NPHP3,TOPBP1,C3orf36,RYK,RYK,ANAPC13|CEP63,ACKR4,NPHP3-ACAD11|NPHP3,TOPBP1,RAB6B,SLCO2A1,RYK,AMOTL2,ANAPC13|CEP63,NPHP3-ACAD11|NPHP3,SLCO2A1,RYK,ANAPC13|CEP63,NPHP3-ACAD11|NPHP3,SLCO2A…
6:134878573-134878641	-	DUP	69	intergenic	0.085487	L1PA16	FB, AB	-	-	-	-	-	-	TBPL1,SLC2A12,SGK1
6:31132409-31132465	PSORS1C1	DEL	57	intron3-intron3	0.0544656	AluSx, AluSx/(AATA)n	FB, AB	Right Ventricle	Right Ventricle	-	-	-	DDR1;GTF2H4;RN7SL175P;VARS2, DPCR1	CCHCR1|TCF19,POU5F1,HLA-C,HLA-C,HLA-B,MICA,MICB,GNL1|PRR3,GTF2H4|VARS2,DPCR1,C6orf15,C6orf15|PSORS1C1|CDSN
6:32591559-32591660	-	DEL	102	intergenic	0.183157	MIRb, MIRb/Alu	FB, AB	GM12878, Right Ventricle	GM12878, Right Ventricle	-	-	HLA-DRB1	HLA-DQA1, HLA-DQB1-AS1;HLA-DQB1, HLA-DRA	HLA-DQA1,HLA-DQB1,HLA-DQB2,HLA-DOB,NOTCH4,BTNL2,HLA-DRA,HLA-DRB5
6:41897089-41897626	-	DEL	538	intergenic	0.0070031	AluSc5/Charlie1a, AluSz	FB, AB	GM12878, Lung, Liver, Left Ventricle, Small Bowel, Spleen	GM12878, Lung, Liver, Left Ventricle, Small Bowel, Spleen	-	pELS	USP49	CCND3;TAF8	MED20|BYSL,CCND3|TAF8,C6orf132,GUCA1A|RP1-139D8.6,GUCA1B,MRPS10,PRPH2,RPL7L1,C6orf226,ZNF318,RP11-298J23.10|PRICKLE4,FRS3|TOMM6
6:41985574-41988887	CCND3	DEL	3314	intron1-intron1	0.0440072	AluSq2/AluYa5, AluY	FB, AB	GM12878, Liver, Mesenchymal Stem Cell, Right Ventricle, Spleen	GM12878, Liver, Mesenchymal Stem Cell, Right Ventricle, Spleen	-	-	-	-	CCND3|TAF8,FRS3|TOMM6,USP49,MED20|BYSL
9:88923551-88924152	-	DEL	602	intergenic	0.0340365	-	FB, AB	Adrenal	Adrenal	-	dELS	-	-	C9orf47|S1PR3,CKS2
12:111538485-111542205	ATXN2	DEL	3721	intron5-intron5	0.0677247	AluJb, L1M5/AluSx1	FB, AB	-	Mesendoderm	-	-	-	-	ATXN2,BRAP|ACAD10,CUX2,FAM109A,SH2B3,ATXN2,BRAP|ACAD10,MYL2,FAM109A,SH2B3
12:111542097-111542205	ATXN2	INV	109	intron5-intron5	0.0620577	AluSx1/L1M5, L1M5/AluSx1	FB, AB	-	Mesendoderm	-	-	-	-	ATXN2,BRAP|ACAD10,CUX2,FAM109A,SH2B3,ATXN2,BRAP|ACAD10,MYL2,FAM109A,SH2B3
14:105863184-105897962	-	DEL	34779	intergenic	0.000224	(GTA)n	FB, AB	-	-	-	DNase-H3K4me3,CTCF-bound; pELS,CTCF-bound; PLS; PLS,CTCF-bound	-	-	ASPG
14:105864247-105902650	-	DEL	38404	intergenic	7.96e-05	-	FB, AB	-	-	-	DNase-H3K4me3,CTCF-bound, pELS,CTCF-bound	-	-	-
16:165396-184701	HBA1/HBQ1/HBA2	DEL	19306	multiple genes	5.95e-05	AluJo	FB, AB	-	-	-	DNase-H3K4me3; pELS; pELS,CTCF-bound; PLS,CTCF-bound	-	MRPL28	HBQ1,LUC7L,FAM234A,AXIN1,MRPL28,TMEM8A,NME4,DECR2,POLR3K|SNRNP25,RHBDF1|MPG,NPRL3,HBZ|HBM,HBA2|HBA1|HBQ1,HBQ1,LUC7L,LUC7L,FAM234A,FAM234A,AC004754.3,AC004754.3,ARHGDIG,RGS11,RGS11,PDIA2,PDIA2,AXIN1,AXIN1,MRPL28,MRPL28,TMEM8A,TMEM8A,NME4,NME4,DECR2,RHBDL1|STUB1,POLR3K|SNRNP25,RHBDF1|MPG,NPRL3,HBZ|HBM,POLR3K|SNRNP25,RHBDF1|MPG,NPRL3,HBZ|HBM,HBA2|HBA1|HBQ1
16:172001-177200	HBA1/HBA2/HBQ1	DEL	5200	multiple genes	0.0570811	-	FB, AB	-	-	-	pELS	-	-	HBQ1,LUC7L,FAM234A,AXIN1,MRPL28,TMEM8A,NME4,DECR2,POLR3K|SNRNP25,RHBDF1|MPG,NPRL3,HBZ|HBM
16:246437-249971	FAM234A	DEL	3535	intron1-intron2	0.00553139	AluSx3/AluY, (ATTT)n/AluY	FB, AB	-	-	-	-	-	MRPL28	AC004754.3,ARHGDIG,RGS11,PDIA2,AXIN1,MRPL28,TMEM8A,NME4,DECR2,RAB11FIP3,POLR3K|SNRNP25,RHBDF1|MPG,NPRL3,HBZ|HBM,LUC7L,FAM234A
16:550075-550141	CAPN15	DEL	67	intron7-intron7	0.0251462	-	FB, AB	-	-	-	-	-	-	-
17:21659501-21795800	KCNJ18	DUP	136300	txStart-txEnd	0.510545	L1M5/A-rich, AluYk2	-	-	-	-	dELS; DNase-H3K4me3; DNase-H3K4me3,CTCF-bound	-	-	-
18:9621931-9622237	-	DEL	307	intergenic	0.790579	AluY, AluY/AluSq2	FB, AB	Adrenal, Aorta, Fetal Lung Fibroblast, Mesendoderm, Mesenchymal Stem Cell, Trophoblast-like Cell	Adrenal, Aorta, Fetal Lung Fibroblast, Mesendoderm, Mesenchymal Stem Cell, Trophoblast-like Cell	-	-	-		TXNDC2,VAPA,APCDD1,NAPG,SLC35G4,ANKRD12,PPP4R1
22:37067818-37067888	TMPRSS6	DUP	71	intron16-intron16	0.3468	MER5B/L2b,MER5B/L2b	FB, AB	-	-	-	-	-	AL022314.1;IL2RB, C1QTNF6, CYTH4, IFT27, IL2RB, RP1-151B14.6, RP5-1119A7.10	TMPRSS6,IL2RB,C1QTNF6,SSTR3,RAC2,RAC2,MFNG,EIF3D,IFT27,PVALB,TEX33,TST|MPST,KCTD17
