# Supplementary material for: Whole genome sequencing identifies structural variants contributing to hematologic traits in the NHLBI TOPMed program
Source: Nat Commun. 2022 Dec 8;13:7592. doi: 10.1038/s41467-022-35354-7 (PMC9732337; doi:10.1038/s41467-022-35354-7)
Supplement: Supplementary file 6 — Supplementary Data 4 [file 41467_2022_35354_MOESM6_ESM.xlsx]

## Sheet: Supplementary Data 4
sgRNA	Sequence	PAM
S1PR3_1	GGGAGCATTACCAGTACGTG	GGG
S1PR3_2	GGCCTTACGACGCCAACAAG	AGG
S1PR3_3	GCGTGCGTAGAGGATCACGA	TGG
SV_sgRNA_1	TCCCCATTGATCACAGACCA	AGG
SV_sgRNA_2	AGCGGGGGCTGCAGCGACTC	TGG
SV_sgRNA_3	TGAGTGCACAGTGTCACCAG	TGG
